# Supplementary material for: Expansion of human megakaryocyte-biased hematopoietic stem cells by biomimetic Microniche
Source: Nat Commun. 2023 Apr 18;14:2207. doi: 10.1038/s41467-023-37954-3 (PMC10113370; doi:10.1038/s41467-023-37954-3)
Supplement: Supplementary file 4 — Supplementary Data 1 [file 41467_2023_37954_MOESM4_ESM.xls]

## Sheet: in vitro culture
Supplementary Dataset 1. Proportion and absolute counts of human hematopoietic cells before and after culture in vitro. For BM and PB MNC, n = 3 biological replicates; For UCB MNC, n = 4 technical replicates (Fresh) and n = 3 biological replicates (other groups); For UCB CD34+, n = 3 technical replicates(Fresh), n = 3 biological replicates (Microniche), and n = 4 biological replicates (other grou…
Sample		Subpopulations	Treatment
			Fresh		Control			SR1			UM171			PVA			Microniche
			%	# (×103)	%	# (×103)	FC	%	# (×103)	FC	%	# (×103)	FC	%	# (×103)	FC	%	# (×103)	FC
UCB CD34+		live cells		200 ± 0.00		2153 ± 144	10.765		2716 ± 353	13.58		2446 ± 270	12.23		847 ± 77	4.235		204 ± 19	1.02
		CD34+	75.70 ± 1.32	151.40 ± 2.65	73.73 ± 6.85	1587 ± 148****	10.4822	74.18 ± 4.49	2014 ± 122****	13.3025	95.83 ± 0.84****	2344 ± 20.60****	15.4822	63.73 ± 3.47**	539.75 ± 29.36****	3.56506	78.00 ± 1.48	159.12 ± 3.02*	1.05099
		CD34+CD38-	6.46 ± 0.09	12.91 ± 0.17	28.90 ± 3.15****	622 ± 67.74****	48.1797	30.40 ± 1.84****	826 ± 50.03****	63.9814	56.55 ± 0.69****	1383 ± 16.77****	107.126	22.40 ± 2.15****	189.73 ± 18.18****	14.6964	9.93 ± 1.66*	20.25 ± 3.29*	1.56855
		CD34+CD38-CD45RA-CD90+	0.82 ± 0.01	1.64 ± 0.02	1.58 ± 0.34*	34.01 ± 7.36***	20.7378	2.33 ± 0.37***	63.38 ± 10.06***	38.6463	7.92 ± 1.15***	193.69 ± 28.24****	118.104	1.85 ± 0.05****	15.66 ± 0.45****	9.54878	4.70 ± 1.30**	9.59 ± 2.66**	5.84756
		CD34+CD38-CD45RA-CD90+CD49f+	0.03 ± 0.01	0.01 ± 0.01	0.11 ± 0.02***	2.28 ± 0.37***	228	0.14 ± 0.07*	3.80 ± 1.91*	380	0.13 ± 0.03***	3.06 ± 0.69***	306	0.16 ± 0.02****	1.35 ± 0.17****	135	4.13 ± 1.19**	8.43 ± 2.43**	843
UCB MNC		live cells		200 ± 0.00		9.30 ± 2.40	0.0465		6.50 ± 1.30	0.0325		7.40 ± 2.50	0.037					19.40±7.00	0.097
		CD34+	0.63 ± 0.03	1.26 ± 0.06	8.10 ± 1.27****	0.75 ± 0.12***	0.595238	14.13 ± 2.63***	0.92 ± 0.17*	0.730159	19.73 ± 3.67***	1.46 ± 0.27	1.15873				5.92 ± 0.41****	1.15 ± 0.08	0.912698
		CD34+CD38-	0.26 ± 0.02	0.51 ± 0.03	4.98 ± 1.14***	0.46 ± 0.11	0.901961	9.21 ± 0.73****	0.60 ± 0.05*	1.17647	15.29 ± 2.13****	1.13 ± 0.16***	2.21569				5.65 ± 0.41****	1.10 ± 0.08****	2.15686
		CD34+CD38-CD45RA-CD90+	0.01 ± 0.00	0.02 ± 0.00	0.58 ± 0.25**	0.05 ± 0.02*	2.5	1.10 ± 0.64*	0.07 ± 0.04*	3.5	2.52 ± 0.14****	0.19 ± 0.01****	9.5				3.89 ± 0.34****	0.75 ± 0.07****	37.5
		CD34+CD38-CD45RA-CD90+CD49f+	-	-	0.17 ± 0.08**	0.02 ± 0.01*	-	0.29 ± 0.27	0.02 ± 0.02	-	0.33 ± 0.06***	0.02 ± 0.00***	-				0.31 ± 0.08***	0.06 ± 0.02***	-
PB MNC		live cells		200 ± 0.00		49.40 ± 13.2	0.247		58.10 ± 8.10	0.2905		49.90 ± 7.20	0.2495					54.20 ± 11.90	0.271
		CD34+	0.29 ± 0.11	0.58 ± 0.22	3.46 ± 1.25*	1.71 ± 0.62*	2.94828	2.80 ± 0.66**	1.63 ± 0.38*	2.81034	3.10 ± 0.24****	1.55 ± 0.12**	2.67241				21.20 ± 3.29***	11.49 ± 1.78***	19.8103
		CD34+CD38-	0.20 ± 0.08	0.40 ± 0.15	2.86 ± 1.04*	1.41 ± 0.51*	3.525	2.35 ± 0.70**	1.37 ± 0.41*	3.425	2.63 ± 0.13****	1.31 ± 0.07***	3.275				21.01 ± 3.38***	11.39 ± 1.83***	28.475
		CD34+CD38-CD45RA-CD90+	0.03 ± 0.03	0.05 ± 0.06	0.28 ± 0.10*	0.14 ± 0.05	2.8	0.17 ± 0.07*	0.10 ± 0.04	2	0.20 ± 0.09*	0.10 ± 0.04	2				8.36 ± 1.62***	4.53 ± 0.88***	90.6
		CD34+CD38-CD45RA-CD90+CD49f+	0.03 ± 0.03	0.05 ± 0.06	0.15 ± 0.04*	0.07 ± 0.02	1.4	0.10 ± 0.04	0.06 ± 0.02	1.2	0.10 ± 0.03	0.05 ± 0.02	1				0.80 ± 0.44*	0.43 ± 0.24	8.6
BM MNC	donor1	live cells		200 ± 0.00		200 ± 17	1		230 ± 31	1.15		206 ± 30	1.03					131 ± 13	0.655
		CD34+	4.50 ± 0.95	9.00 ± 1.90	2.06 ± 0.37*	4.12 ± 0.75*	0.457778	1.52 ± 0.24**	3.50 ± 0.54**	0.388889	1.70 ± 0.22**	3.50 ± 0.46**	0.388889				7.46 ± 1.17*	9.78 ± 1.54	1.08667
		CD34+CD38-	2.60 ± 0.40	5.20 ± 0.79	1.43 ± 0.34*	2.86 ± 0.69*	0.55	0.90 ± 0.20**	2.07 ± 0.47**	0.398077	0.97 ± 0.16**	2.00 ± 0.34**	0.384615				6.35 ± 1.17**	8.32 ± 1.54*	1.6
		CD34+CD38-CD45RA-CD90+	0.12 ± 0.09	0.23 ± 0.19	0.07 ± 0.02	0.15 ± 0.04	0.652174	0.05 ± 0.01	0.12 ± 0.02	0.521739	0.08 ± 0.03	0.16 ± 0.06	0.695652				2.65 ± 0.72**	3.47 ± 0.94**	15.087
		CD34+CD38-CD45RA-CD90+CD49f+	0.11 ± 0.08	0.22 ± 0.16	0.07 ± 0.02	0.14 ± 0.05	0.636364	0.04 ± 0.01	0.09 ± 0.02	0.409091	0.05 ± 0.03	0.10 ± 0.06	0.454545				2.62 ± 0.70**	3.44 ± 0.92**	15.6364
	donor2	live cells		200 ± 0.00		167 ± 24	0.835		145 ± 20	0.725		180 ± 13	0.9					128 ± 45	0.64
		CD34+	1.78 ± 0.24	3.55 ± 0.48	3.30 ± 1.62	5.51 ± 2.71	1.55211	5.16 ± 0.62***	7.49 ± 0.89**	2.10986	7.06 ± 0.30****	12.71 ± 0.55****	3.58028				7.36 ± 0.66***	9.42 ± 0.85***	2.65352
		CD34+CD38-	0.49 ± 0.22	0.99 ± 0.44	1.57 ± 0.84	2.63 ± 1.40	2.65657	2.13 ± 0.43**	3.08 ± 0.63**	3.11111	2.61 ± 0.15***	4.70 ± 0.27***	4.74747				5.66 ± 0.49****	7.25 ± 0.62***	7.32323
		CD34+CD38-CD45RA-CD90+	0.13 ± 0.03	0.25 ± 0.07	0.07 ± 0.04	0.12 ± 0.06	0.48	0.13 ± 0.04	0.19 ± 0.05	0.76	0.28 ± 0.06*	0.51 ± 0.11*	2.04				2.97 ± 0.11****	3.80 ± 0.14****	15.2
		CD34+CD38-CD45RA-CD90+CD49f+	0.11 ± 0.03	0.23 ± 0.06	0.05 ± 0.03	0.08 ± 0.05*	0.347826	0.06 ± 0.04	0.09 ± 0.06	0.391304	0.11 ± 0.05	0.19 ± 0.08	0.826087				2.90 ± 0.10****	3.72 ± 0.13****	16.1739
	donor3	live cells		200 ± 0.00		135 ± 20	0.675											98 ± 14	0.49
		CD34+	1.69 ± 0.14	3.37 ± 0.28	2.84 ± 0.25**	3.83 ± 0.34	1.1365										5.78 ± 0.26****	5.67 ± 0.25***	1.68249
		CD34+CD38-	0.22 ± 0.02	0.43 ± 0.05	1.84 ± 0.18****	2.49 ± 0.24***	5.7907										4.97 ± 0.25****	4.87 ± 0.24***	11.3256
		CD34+CD38-CD45RA-CD90+	0.17 ± 0.02	0.33 ± 0.03	0.18 ± 0.05	0.24 ± 0.07	0.727273										2.18 ± 0.37***	2.14 ± 0.36**	6.48485
		CD34+CD38-CD45RA-CD90+CD49f+	0.12 ± 0.03	0.25 ± 0.05	0.11 ± 0.05	0.14 ± 0.06	0.56										2.14 ± 0.37***	2.10 ± 0.36***	8.4
