# Supplementary material for: Expansion of human megakaryocyte-biased hematopoietic stem cells by biomimetic Microniche
Source: Nat Commun. 2023 Apr 18;14:2207. doi: 10.1038/s41467-023-37954-3 (PMC10113370; doi:10.1038/s41467-023-37954-3)
Supplement: Supplementary file 5 — Supplementary Data 2 [file 41467_2023_37954_MOESM5_ESM.xlsx]

## Sheet: LDA xenograft
Supplementary Dataset 2. Levels of human engraftment in the BM of NOG mice 16 weeks post-transplantation with different day 0 equivalent cell doses of fresh UCB CD34+ cells or their progeny cultured with control or Microniche. If obvious positive cell subsets were observable, mice were considered to be successfully engrafted or reconstituted, regardless of the proportion. Data are in a colored gr…
Group	Dose of starting CD34+ cells	Mouse ID	mCD45-hCD45+ %	in mCD45-hCD45+									in mCD45-hCD45-Ter119-mCD71-			in mCD45-hCD45-mCD41-mCD42d-mCD61-
				CD33+ %	CD19+ %	CD3+ %	CD56+ %	CD34+CD38- %	CD34+CD38+ %	in CD34+CD38+			hCD71+CD235a- %	hCD71+CD235a+ %	hCD71-CD235a+ %	hCD41a+ %	hCD61+CD41a+ %	hCD61+CD41a+CD42b- %	hCD61+CD41a+CD42b+ %
										CD71+CD110+ %	CD71-CD110+ %	CD41a+ %
Fresh	100000	1	42.6	10.5	75.4	1.61	1.03	0.46	3.34	1.87	0.71	15.5	39.1	36.5	2.5	2.73	2.66	1.995	0.59052
		2	17.9	10.6	71.2	3.68	2.27	0.18	3.42	2.39	0	6.9	17.2	25.6	11.6	0.46	0.46	0.2875	0.1725
		3	14	7.2	81.9	1.06	0.38	0.17	1.69	2.79	0.47	10.2	1.21	1.21	0.81	2.02	2.02	1.34734	0.64236
		4	23.3	17.4	59.7	2.79	2.89	0.33	2.29	0.76	0.19	3.59	30	26	0.73	1.04	1.04	0.73216	0.30784
	50000	1	1.57	8.74	82.4	0.14	0.53	0.11	2.9	1.92	0	0.96	0.01	0	0.031	0	0	0	0
		2	1.16	10.9	78.6	0.085	0.76	0.51	5.13	1.65	0	1.65	0.017	0.00479	0.081	0.00413	0	0	0
		3	0.032	0	2.78	0	0	0	0	0	0	0	0	0	1.59	0.073	0	0	0
		4	0.58	5.65	81.6	0.25	0.49	0.16	1.39	0	0	0	0	0	0.69	0.11	0	0	0
	10000	1	0.86	2.02	92.9	0	0.13	0.063	1.2	5.26	0	0	0	0	0.58	0.041	0	0	0
		2	31.2	8.38	78.6	0.051	0.36	0.76	5.31	2.57	0.16	7.98	0.59	0	0	0.42	0.42	0.21	0.21
		3	0.057	4.73	47.3	0	1.35	0	0.68	0	0	0	0	0	0.61	0	0	0	0
		4	0.042	3.85	0	0	3.85	0	0	0	0	0	0	0	0	0.035	0	0	0
		5	0.028	5.43	0	0	1.09	0	0	0	0	0	0	0	0	0	0	0	0
		6	0.74	7.9	82.7	0.094	0.56	0.094	1.64	2.86	0	2.86	0	0	0	0.21	0.071	0.047357	0.023643
	1000	1	0.035	9.09	36.4	4.55	0	0	0	0	0	0	0	0.1	2.31	0	0	0	0
		2	0.032	14.3	28.6	0	0	0	0	0	0	0	0	0	3.68	0	0	0	0
		3	0.029	25	50	0	0	0	0	0	0	0	0	0	0.51	0	0	0	0
		4	0.77	15.2	64.2	0	0	1.21	2.42	0	0	0	0	0	0.32	0	0	0	0
		5	3.87	2.62	88.7	0.084	0.23	0.15	2.37	3.54	0	0	0	0	0.49	0.022	0.022	0.022	0
		6	0.044	2.9	1.45	1.45	1.45	0	0	0	0	0	0	0	0.64	0.13	0	0	0
		7	0.086	1.85	0	0	0	0	0	0	0	0	0	0	1.34	0.19	0	0	0
		8	0.029	0	3.33	0	0	0	0	0	0	0	0	0	0.72	0.12	0	0	0
		9	0.053	2.78	0	8.33	0	0	0	0	0	0	0	0	2.3	0.048	0	0	0
		10	0.037	0.86	0	1.72	0	0	0	0	0	0	0.026	0.026	0.13	0.025	0	0	0
		11	0.051	0	0	1.92	0	0	0	0	0	0	0	0	1.96	0.093	0	0	0
	100	1	0.082	5	5	0	0	0	0	0	0	0	0	0	0.45	0	0	0	0
		2	0.057	0	0	0	0	0	0	0	0	0	0	0	0.71	0	0	0	0
		3	0.26	11.2	72.3	0	0.19	0	4.09	0	0	0	0	0	0.59	0.019	0	0	0
		4	0.02	32	24	0	0	0	4	0	0	0	0	0	0.17	0	0	0	0
		5	0.061	0	0	0	0	0	0	0	0	0	0.38	0	1.14	0	0	0	0
		6	0.043	0	6.67	0	0	0	0	0	0	0	0	0	2.56	0	0	0	0
		7	0.019	0	0	0	0	0	0	0	0	0	0	0	0.43	0.084	0	0	0
		8	0.017	0	0	13.3	0	0	0	0	0	0	0	0	0	0	0	0	0
		9	0.046	0	0	3.03	3.03	0	0	0	0	0	0	0	0.4	0.15	0	0	0
		10	0.016	0	0	0	0	0	0	0	0	0	0	0	1.31	0.2	0	0	0
		11	1.26	3.34	91.4	0.053	0.26	0.16	1.27	4.17	0	0	0	0	1.32	0.051	0	0	0
		12	0.014	0	0	0	0	0	0	0	0	0	0.098	0	0	0.034	0	0	0
	10	1	0.08	0	0	0	0	0	0	0	0	0	0	0	0.52	0.16	0	0	0
		2	0.022	0	0	0	0	0	0	0	0	0	0	0	2.25	0	0	0	0
		3	0.035	0	0	0	0	0	0	0	0	0	0.52	0	1.56	0.11	0	0	0
		4	0.029	0	0	0	0	0	0	0	0	0	0	0	2.88	0.28	0	0	0
		5	0.038	0	12.5	12.5	0	0	0	0	0	0	0	0	0.4	0.058	0	0	0
		6	0.028	0	0	0	0	0	0	0	0	0	0	0	0.77	0.077	0	0	0
Control	50000	1	0.012	0	0	0	0	0	0	0	0	0	0	0	0	0	0	0	0
		2	16.2	2.96	92.7	0.024	0.18	0.053	0.82	0.6	0	0.6	1.62	1.62	0	0.067	0.067	0	0.067
	10000	1	4.89	4.9	88.4	0.092	0.27	0.12	0.92	8.33	1.67	3.33	0.84	1.68	0	0.31	0.31	0.08866	0.22134
		2	0.43	27.1	60.9	0	0.68	0.14	2.98	4.55	0	0	0	0	3.26	0.41	0.27	0.135	0.135
	2000	1	0.06	0	0	0	33.3	0	0	0	0	0	0	0	5.66	0.13	0	0	0
		2	0.021	33.3	0	0	0	0	0	0	0	0	0	0	2.05	0.22	0	0	0
		3	0.051	16.7	44.4	0	0	0	5.56	0	0	0	0.48	0	2.87	0.06	0	0	0
		4	0.085	6.36	69.1	0	0	0.91	1.82	0	0	0	0	0	1.68	0.093	0	0	0
	400	1	0.036	0	0	0	0	0	0	0	0	0	0	0	0	0	0	0	0
		2	0.038	0	0	0	0	0	0	0	0	0	0	0	10.1	0	0	0	0
		3	0.046	20	0	0	0	0	0	0	0	0	0	0	0	0	0	0	0
		4	0.038	0	0	0	0	0	0	0	0	0	0	0	0	0	0	0	0
		5	0.14	0	0	0	0	0	0	0	0	0	0.027	0	0.65	0.1	0	0	0
		6	0.017	0	0	0	0	0	0	0	0	0	0	0	5.04	0	0	0	0
		7	0.061	0	0	0	0	0	0	0	0	0	0	0	6.34	0	0	0	0
		8	0.093	0	0	0	0	0	0	0	0	0	0	0	7.17	0	0	0	0
	80	1	0.042	0	0	0	0	0	0	0	0	0	0	0	0.6	0	0	0	0
		2	0.017	0	0	0	0	0	0	0	0	0	0.14	0	0	0	0	0	0
		3	0.037	0	0	0	0	0	0	0	0	0	0	0	0	0	0	0	0
		4	0.053	4.76	4.76	0	0	0	0	0	0	0	0	0	0	0	0	0	0
		5	0.03	0	66.7	0	0	0	0	0	0	0	0	0	0	0.028	0	0	0
		6	0.031	0	0	0	0	0	0	0	0	0	0	0	4.17	0.11	0	0	0
		7	0.035	0	0	0	0	0	0	0	0	0	0	0	6.23	0	0	0	0
		8	0.058	0	0	0	0	0	0	0	0	0	0	0	4.94	0	0	0	0
		9	0.08	0	0	0	0	0	0	0	0	0	0	0	5.38	0.15	0	0	0
		10	0.01	0	0	0	0	0	0	0	0	0	0	0	3.7	0.065	0	0	0
		11	0.061	0	0	0	0	0	0	0	0	0	0	0	5.71	0.088	0	0	0
	16	1	0.075	0	0	0	0	0	0	0	0	0	0	0	4.89	0.074	0	0	0
		2	0.034	0	0	0	0	0	0	0	0	0	0	0	7.17	0.042	0	0	0
		3	0.19	0	0	0	0	0	0	0	0	0	0.02	0	0.22	0.043	0	0	0
Microniche	100000	1	45.9	5.16	87.1	0.15	0.21	0.28	3	0.46	0.3	5.55	20.5	17.7	0	2.5	2.5	1.935	0.485
		2	13	4.07	86.8	0.027	0.14	0.16	2.83	0.96	0.48	0.48	0	0.4	3.19	0.063	0.063	0.0315	0.0315
	20000	1	30.7	4.24	83.8	6.71	0.4	0.12	2.07	0.96	1.15	13.7	47.4	13.8	2.03	4.57	4.37	3.02404	1.27604
		2	41.3	3.13	89.5	0.12	0.27	0.12	1.79	1.57	1.26	3.62	2.94	1.47	1.47	0.54	0.54	0.135	0.3375
		3	21.7	5.62	85.1	0.25	0.52	0.15	1.59	1	1	16.5	11	3.42	0.68	2.08	2	1.692	0.23
		4	11.5	7.66	80.3	0.088	0.74	0.37	2.45	5.83	0.9	1.79	0.62	0	4.38	0.39	0.39	0.39	0
		5	33.7	3.49	91.2	0.16	0.57	0.23	3.05	0.98	0.79	2.26	5.13	0.85	0	1.52	1.52	0.95	0.57
		6	7.32	7.76	71.8	9.76	0.85	0.098	3.08	4.26	0	4.26	14.6	0	0.73	1.35	1.35	0.945	0.405
	4000	1	1.25	2.64	93	0.098	0	0	0.2	0	0	0	0	0	0	0.032	0.032	0.032	0
		2	0.33	4.59	88.5	0	0.23	0.23	0.69	0	0	0	0	0	0	0.035	0	0	0
		3	0.026	2.38	0	2.38	2.38	0	0	0	0	0	0	0	3.9	0	0	0	0
		4	0.18	13.8	53.3	0	0	2.05	2.05	0	0	0	0	0	6.98	0	0	0	0
		5	13.2	3.78	89.1	0.16	0.61	0.23	2.99	1.24	0.15	0.77	0	0	1.45	0.24	0.24	0	0.24
	800	1	0.021	11.1	22.2	0	0	3.7	0	0	0	0	0	0	0	0	0	0	0
		2	0.014	12	8	0	0	0	0	0	0	0	0	0	0	0	0	0	0
		3	0.032	12.5	12.5	0	0	0	0	0	0	0	0	0	4.08	0.041	0	0	0
		4	0.085	0	18.2	0	0	0	0	0	0	0	0	0	0	0	0	0	0
		5	0.027	0	0	0	0	0	0	0	0	0	0	0	0.34	0.031	0	0	0
		6	0.028	100	0	0	0	0	0	0	0	0	0	0	1.05	0	0	0	0
		7	0.042	4.08	2.04	0	8.16	0	0	0	0	0	0	0	0.76	0	0	0	0
		8	0.13	11.2	37.4	0.97	4.37	0	1.46	0	0	0	0	0	4.84	0	0	0	0
		9	0.042	0	1.75	1.75	5.26	0	0	0	0	0	0	0	10.1	0.5	0	0	0
		10	0.15	2.35	1.18	0.59	0	0	0	0	0	0	0	0	13.3	0	0	0	0
		11	0.02	9.09	0	0	0	0	0	0	0	0	0	0	4.05	0	0	0	0
		12	0.057	0	0	0	0	0	0	0	0	0	0	0	5.06	0.13	0	0	0
	160	1	0.05	5.88	0	5.88	0	0	0	0	0	0	0	0	0	0	0	0	0
		2	0.036	50	0	0	0	0	0	0	0	0	0	0	3.64	0	0	0	0
		3	0.042	0	0	0	0	0	0	0	0	0	0	0	0	0	0	0	0
		4	0.068	0	0	0	0	0	0	0	0	0	0	0	1.61	0.071	0	0	0
		5	0.022	0	0	0	0	0	0	0	0	0	0	0	4.35	0	0	0	0
	32	1	0.032	3.7	0	0	0	0	0	0	0	0	0	0	0	0.083	0	0	0
		2	0.11	11.8	2.94	5.88	0	0	0	0	0	0	0	0	4.88	0.16	0	0	0
		3	0.078	0	0	0	1.54	0	0	0	0	0	0	0	7.98	0	0	0	0
		4	0.019	7.69	0	0	0	0	0	0	0	0	0	0	7.65	0	0	0	0
		5	0.069	0	0	0	0	0	0	0	0	0	0.86	0	7.43	0.27	0	0	0
		6	0.016	8.33	0	0	0	0	0	0	0	0	0.014	0	0.027	0.00403	0	0	0
