# Supplementary material for: Expansion of human megakaryocyte-biased hematopoietic stem cells by biomimetic Microniche
Source: Nat Commun. 2023 Apr 18;14:2207. doi: 10.1038/s41467-023-37954-3 (PMC10113370; doi:10.1038/s41467-023-37954-3)
Supplement: Supplementary file 6 — Supplementary Data 3 [file 41467_2023_37954_MOESM6_ESM.xls]

## Sheet: long-term culture
Supplementary Dataset 3. Proportion and absolute counts of UCB CD34+ cells after long-term culture in vitro. Values represent mean ± s.d., % denotes percentage in live cells, # denotes absolute counts. Fresh n = 4 technical replicates; Control, week 2 and week 6 n = 5 biological replicates, week 4 n = 6 biological replicates; UM171, week 2 and week 6 n = 5 biological replicates, week 4 n = 7 biol…
Group		Fresh	Control			UM171			Microniche
Time (weeks)		0	2	4	6	2	4	6	2	4	6
Total cells	# (×105)	2	262 ± 20	1378 ± 32	2969 ± 195	26 ± 2	71 ± 5	86 ± 8	54 ± 6	180 ± 9	254 ± 21
CD34+	%	82.10 ± 3.34	11.72 ± 0.24	4.88 ± 1.10	7.50 ± 0.37	56.82 ± 1.18	40.26 ± 0.28	36.74 ± 0.15	9.66 ± 0.25	9.01 ± 1.72	16.43 ± 0.99
	# (×105)	1.64 ± 0.07	30.75 ± 0.63	67.26 ± 15.12	222.81 ± 10.92	14.94 ± 0.31	28.38 ± 0.20	31.62 ± 0.13	5.22 ± 0.14	16.20 ± 3.09	41.76 ± 2.51
CD34+CD38-	%	2.55 ± 0.38	2.87 ± 0.09	0.56 ± 0.10	1.37 ± 0.07	4.15 ± 0.23	3.23 ± 0.22	3.02 ± 0.05	0.85 ± 0.05	2.13 ± 0.47	2.71 ± 0.82
	# (×105)	0.07 ± 0.03	7.52 ± 0.25	7.67 ± 1.31	40.56 ± 1.95	1.09 ± 0.06	2.28 ± 0.16	2.60 ± 0.04	0.46 ± 0.03	3.84 ± 0.85	6.88 ± 2.08
CD34+CD38-CD45RA-CD90+	%	0.51 ± 0.15	0.14 ± 0.01	0.10 ± 0.02	0.74 ± 0.06	1.78 ± 0.11	0.53 ± 0.04	0.72 ± 0.03	0.07 ± 0.01	1.93 ± 0.41	2.60 ± 0.79
	# (×103)	1.03 ± 0.29	35.80 ± 3.67	144.39 ± 24.79	2207.83 ± 163.70	46.85 ± 3.01	37.48 ± 2.76	61.58 ± 2.68	3.70 ± 0.40	346.92 ± 73.04	660.89 ± 200.96
CD34+CD38-CD45RA-CD90+CD49f+	%	0.03 ± 0.01	0.006 ± 0.003	0.06 ± 0.01	0.02 ± 0.01	0.009 ± 0.004	0.07 ± 0.01	0.02 ± 0.00	0.011 ± 0.006	1.39 ± 0.29	0.56 ± 0.23
	# (×103)	0.05 ± 0.02	1.46 ± 0.82	86.28 ± 16.96	57.81 ± 22.09	0.25 ± 0.10	4.68 ± 1.03	1.36 ± 0.35	0.57 ± 0.33	249.50 ± 52.04	141.66 ± 58.46
CD34+CD38+	%	76.85 ± 4.01	7.10 ± 0.16	1.66 ± 0.07	4.90 ± 0.31	46.78 ± 0.85	30.33 ± 0.30	29.26 ± 0.22	7.36 ± 0.18	4.13 ± 0.54	11.53 ± 0.67
	# (×105)	1.54 ± 0.08	18.61 ± 0.43	22.87 ± 0.97	145.55 ± 9.32	12.30 ± 0.22	21.38 ± 0.21	25.18 ± 0.19	3.98 ± 0.10	7.42 ± 0.98	29.31 ± 1.69
CD34+CD38+CD45RA-CD71+CD110+	%	0.42 ± 0.13	0.11 ± 0.01	0.01 ± 0.00	0.10 ± 0.01	0.52 ± 0.20	0.01 ± 0.01	0.03 ± 0.00	0.23 ± 0.04	1.64 ± 0.22	3.96 ± 0.49
	# (×104)	0.08 ± 0.03	3.00 ± 0.34	2.05 ± 0.62	30.15 ± 3.89	1.37 ± 0.52	0.05 ± 0.04	0.29 ± 0.04	1.26 ± 0.20	29.51 ± 4.01	100.51 ± 12.44
CD34+CD38+CD41a+	%	0.14 ± 0.03	0.70 ± 0.10	0.61 ± 0.04	0.45 ± 0.08	2.12 ± 0.20	0.09 ± 0.01	0.28 ± 0.05	0.75 ± 0.13	1.38 ± 0.27	8.32 ± 0.13
	# (×104)	0.03 ± 0.01	19.74 ± 3.63	84.27 ± 5.07	133.73 ± 22.49	5.58 ± 0.53	0.63 ± 0.07	2.45 ± 0.44	4.05 ± 0.72	24.89 ± 4.87	211.30 ± 3.38
