# Supplementary material for: Expansion of human megakaryocyte-biased hematopoietic stem cells by biomimetic Microniche
Source: Nat Commun. 2023 Apr 18;14:2207. doi: 10.1038/s41467-023-37954-3 (PMC10113370; doi:10.1038/s41467-023-37954-3)
Supplement: Supplementary file 7 — Supplementary Data 4 [file 41467_2023_37954_MOESM7_ESM.xlsx]

## Sheet: LDA xenograft
Supplementary Dataset 4. Summary of human CD45 engraftment and multilineages reconstruction in primary NOG transplantation. Mk-HSC frequencies based on phenotypically defined subpopulations in fresh or cultured (7 days) UCB CD34+ cells were analyzed by ELDA.
Treatment	Dose of starting CD34+ cells	Tested	hCD45+ Engrafted	Reconstructed in hCD45+						Reconstructed in hCD45+CD34+CD38+			Reconstructed in mCD45-hCD45-Ter119-mCD71-			Reconstructed in mCD45-hCD45-mCD41-mCD42d-mCD61-
				hCD33+	hCD19+	hCD3+	hCD56+	hCD34+CD38-	hCD34+CD38+	hCD71+CD110+	hCD71-CD110+	hCD41a+	hCD71+CD235a-	hCD71+CD235a+	hCD71-CD235a+	hCD41a+	1st Mk-HSC frequency	P value	hCD61+CD41a+CD42b-	1st Mk-HSC frequency	P value	hCD61+CD41a+CD42b+	1st Mk-HSC frequency	P value
Fresh	100000	4	4	4	4	4	4	4	4	1	1	4	4	4	4	4	1/85837		4	1/85837		4	1/85837
	50000	4	3	3	3	3	3	3	3	0	0	0	0	1	2	0			0			0
	10000	6	4	4	4	2	2	3	3	1	0	1	0	0	0	1			1			1
	1000	11	2	2	2	1	1	2	2	0	0	0	0	0	1	0			0			0
	100	12	2	2	2	0	1	1	2	0	0	0	0	0	3	0			0			0
	10	6	0	0	0	0	0	0	0	0	0	0	0	0	0	0			0			0
Control	50000	2	1	1	1	1	1	1	1	0	0	0	1	1	0	0	1/127063		0	1/127063		0	1/127063
	10000	2	2	2	2	1	2	2	2	0	0	0	0	1	1	1			1			1
	2000	4	2	2	2	0	0	0	2	0	0	0	0	0	2	0			0			0
	400	8	0	0	0	0	0	0	0	0	0	0	0	0	4	0			0			0
	80	11	0	0	0	0	0	0	0	0	0	0	0	0	5	0			0			0
	16	3	0	0	0	0	0	0	0	0	0	0	0	0	3	0			0			0
Microniche	100000	2	2	2	2	2	2	2	2	0	1	1	1	1	1	1	1/25537	(vs Fresh) 0.0408	1	1/30045	(vs Fresh) 0.0866	1	1/31489	(vs Fresh) 0.101
	20000	6	6	6	6	6	6	6	6	4	3	4	4	4	2	6			6			5
	4000	5	4	4	4	2	1	2	3	0	0	1	0	0	1	1			0			1
	800	12	3	2	1	1	2	0	0	0	0	0	0	0	6	0			0			0
	160	5	0	0	0	0	0	0	0	0	0	0	0	0	3	0			0			0
	32	6	1	1	0	0	0	0	0	0	0	0	0	0	2	0			0			0
