# Supplementary material for: Expansion of human megakaryocyte-biased hematopoietic stem cells by biomimetic Microniche
Source: Nat Commun. 2023 Apr 18;14:2207. doi: 10.1038/s41467-023-37954-3 (PMC10113370; doi:10.1038/s41467-023-37954-3)
Supplement: Supplementary file 8 — Supplementary Data 5 [file 41467_2023_37954_MOESM8_ESM.xlsx]

## Sheet: LDA xenograft2
Supplementary Dataset 5. Levels of human engraftment in the BM of NCG mice 16 weeks post-transplantation with different day 0 equivalent cell doses of fresh UCB MNCs or their progeny cultured with Microniche in dynamic bioreactor. We use no less than 0.01% mCD45-hCD45+ cells at week 16 as a standard of successful engraftment and no less than 0.01% hCD41a+ cells in mCD45-hCD45-mCD41-mCD42d-mCD62- …
Group	Dose of starting MNCs	Dose of CD34+ cells	Mouse ID	mCD45-hCD45+ %	in mCD45-hCD45+									in mCD45-hCD45-Ter119-mCD71-			in mCD45-hCD45-mCD41-mCD42d-mCD61-
					CD33+ %	CD19+ %	CD3+ %	CD56+ %	CD34+CD38- %	CD34+CD38+ %	in CD34+CD38+			hCD71+CD235a- %	hCD71+CD235a+ %	hCD71-CD235a+ %	hCD41a+ %
											CD71+CD110+ %	CD71-CD110+ %	CD41a+ %
Fresh	64300000	222600	1	42.7	2.09	76.2	1.12	0.037	0.49	2.27	0	0.27	0.27	1.38	3.04	0	0.012
			2	77.7	7.65	65.5	0.064	0.025	1.1	3.4	0.082	0.33	0.41	0.76	2.85	0.19	0.033
			3	27.1	5.11	64.7	0.27	0.049	0.95	2.12	0	0.46	0.46	0.71	0.062	0	0.00506
			4	53.5	5.02	68.5	0.075	0.1	1.13	2.84	0.61	1.43	1.43	0.92	0.052	0	0.013
			5	47.2	2.46	72.7	0.58	0.021	0.16	1.24	0	0.84	0.28	7.07	28.5	2.11	0.011
	6430000	22260	1	17.5	6.56	67.9	0.051	0.072	0.56	1.96	0.52	1.56	0	0	0	0	0
			2	0.00765	0	0	0	0	0	0	0	0	0	0	0	0	0.0052
			3	27.1	4.15	75.5	0.014	0.014	0.49	1.62	0	0	0	0.043	0	0	0
			4	0.00889	7.14	7.14	0	0	0	0	0	0	0	0	0	0	0
			5	0.00883	0	0	0	0	0	0	0	0	0	0	0	0.065	0
			6	6.44	4.66	79.8	0.088	0.059	0.35	1.03	2.86	2.86	0	0.092	0	0	0
			7	9.31	4.85	74.8	0	0.08	0.22	1.12	0	1.79	0	0	0	0	0
			8	8.69	1.38	88.8	0.05	0.084	0.17	0.97	0	1.72	0	0	0	0	0
			9	23.8	4.35	72.4	0.28	0.12	1.03	2.83	0.2	1.19	0	0.07	0	0.023	0
			10	8.37	2.47	76.6	0.048	0.071	0.68	2.26	0	1.05	0	0.00685	0.00685	0	0.013
			11	1.78	5.17	73	0.11	0.15	1.22	1.77	0	0	0	0	0	0	0.00125
			12	6.25	11.1	55.2	0.047	0.24	0.96	2.68	0	1.75	0	0.53	0	0	0.014
	643000	2226	1	0.00956	12.5	12.5	0	0	12.5	0	0	0	0	0.05	0	0	0
			2	4.48	4.21	78.9	0	0	0	0.37	0	0	0	0	0	0	0
			3	0.0087	16.7	0	16.7	0	0	0	0	0	0	0	0	0	0.018
			4	9.95	5.44	64.3	0.053	0.042	1.02	2.2	0	0	0.24	0.031	0	0	0
			5	1.75	3.96	80.6	0.19	0	0	0.94	0	0	0	0	0	0	0.013
			6	0.065	3.85	74.4	1.28	0	1.28	0	0	0	0	0.015	0	0	0
			7	0.018	0	64.3	0	0	3.57	0	0	0	0	0.026	0.013	0	0.00498
	64300	222.6	1	0.012	0	15.8	0	0	0	0	0	0	0	0.54	0	0	0.00925
			2	0.042	0	50	0	0	0	0	0	0	0	0	0	0	0.00782
			3	0.028	4.76	23.8	0	0	0	4.76	0	0	0	0	0	0	0.012
			4	0.56	2.78	80.6	0.25	0	0.76	1.26	0	0	0	0.87	0	0	0.00872
			5	0.00563	0	0	9.09	0	9.09	0	0	0	0	0.53	0	0	0.00518
			6	0.00925	14.3	0	14.3	0	0	0	0	0	0	1.33	0	0	0.00814
			7	0.00851	7.69	7.69	0	0	0	0	0	0	0	0.41	0	0	0.01
			8	0.43	1.03	91.6	0.17	0	0	0	0	0	0	0.5	0.00504	0	0.013
	6430	22.26	1	0.00514	0	0	0	0	0	0	0	0	0	0.42	0	0	0.00856
			2	0.00503	6.25	0	6.25	0	0	0	0	0	0	0.47	0	0	0.011
			3	0.013	4.55	13.6	0	0	0	0	0	0	0	0.18	0	0.18	0.00981
			4	0.00644	0	0	0	0	0	0	0	0	0	0.52	0	0	0.00835
			5	0.00451	0	0	0	0	0	0	0	0	0	1.15	0	0	0.013
			6	0.00929	0	0	0	0	4.76	0	0	0	0	0.88	0	0	0.00461
Microniche	6430000	-	1	0.3	3.51	68.6	0.21	0	0.62	1.65	0	0	0	0.87	0	0	0.02
			2	36.7	14.8	44.2	0.05	0.49	2.85	4.61	0.89	1.85	0.55	0.77	1.93	0	0.018
			3	8.59	3.91	75.6	0.036	0.13	0.51	1.27	1.87	0.93	0	0	0.69	0	0.074
			4	6.27	17	30	0.023	0.068	2.61	3.95	0	0.57	0	0.83	0	0	0.018
			5	2.52	2.78	81.9	0.069	0.046	0.73	1.47	0	0	0	0	0.65	0	0.01
			6	2.94	11.2	35.7	0.079	0.2	2.33	3.48	0	1.14	0	0	0	0	0.00433
			7	4.01	4.36	75.4	0.015	0.088	0.5	1.48	0	0.99	0	0.51	0	0	0.021
			8	36.9	25.7	25.7	0.047	0.18	0.65	4.34	0	1.96	0.65	0.2	0.2	0	0.03
			9	5.93	17.8	29.3	0	0.29	2.76	3.49	0	2.08	0	0.23	0.23	0	0.016
			10	3.7	13.3	36.1	0	0.24	0.96	3.37	0	0	0	0.23	0	0	0.03
	643000	-	1	0.26	15.7	52.8	0	0	1.57	0	0	0	0	0.26	0	0	0.00333
			2	0.22	22.2	28.4	0	0	1.23	3.7	0	0	0	0.3	0	0	0.0096
			3	0.00598	0	0	0	0	0	0	0	0	0	0	0.11	0	0.016
			4	0.15	10.6	40.9	0	0	0	1.52	0	0	0	0.29	0	0	0.00643
			5	4.54	4.07	83.2	0	0.33	0.056	0.73	0	7.69	0	0	0	0	0.00253
			6	1.42	1.05	89.6	0.19	0	0	0.38	0	0	0	0.21	0	0	0.00931
			7	0.038	1.75	87.7	0	0	0	0	0	0	0	2.7	0	0	0.01
			8	0.004	11.1	11.1	0	0	0	0	0	0	0	0	0.76	0	0.012
			9	0.96	15.3	53.3	0.091	0.18	0.55	2.19	0	4.17	0	0.56	0.37	0	0.021
			10	0.016	6.67	46.7	0	0	0	0	0	0	0	1.66	0	0	0.013
			11	0.092	7.62	34.3	0	0	1.9	6.67	0	0	14.3	1.46	0	0	0.015
			12	0.36	25.8	26.8	0	0.61	0.61	1.84	0	0	0	0.2	0	0	0.017
	64300	-	1	0.06	0	8.33	2.78	2.78	2.78	0	0	0	0	4.68	0	0	0.00451
			2	0.00702	0	0	0	0	0	0	0	0	0	4	0	0	0.00545
			3	0.00245	0	0	0	0	0	0	0	0	0	2.73	0	0	0
			4	0.38	0.59	84.2	0	0	0	1.17	0	0	0	2.99	0	0	0.00685
			5	0.0064	0	20	0	0	0	0	0	0	0	5.29	0	0	0.00445
			6	0.044	15.8	5.26	0	5.26	0	0	0	0	0	2.82	0	0	0.00468
			7	0.00885	7.14	0	0	0	0	0	0	0	0	2.38	0	0	0.012
			8	0.0081	0	0	0	0	0	0	0	0	0	1.45	0	0	0.00861
			9	0.00978	9.09	0	0	0	0	0	0	0	0	0.69	0	0	0.00553
	6430	-	1	0.00899	0	18.2	0	0	0	0	0	0	0	0.11	0	0	0.00361
			2	0.00804	0	4.55	0	0	4.55	0	0	0	0	0.81	0	0	0.00436
			3	0.00569	0	7.69	0	0	0	0	0	0	0	1.18	0	0	0.00412
			4	0.00186	0	0	0	14.3	0	0	0	0	0	1.02	0	0	0.00266
			5	0.00484	6.67	33.3	0	0	0	0	0	0	0	0	0	0	0.00673
			6	0.00588	10	20	0	0	0	0	0	0	0	0	0	0	0.00173
			7	0.018	0	28.6	0	0	0	0	0	0	0	0.41	0	0	0.00711
			8	0.00264	0	20	0	0	0	0	0	0	0	0	0	0	0.00471
			9	0.047	3.45	44.8	0	0	0	0	0	0	0	0	0	0	0.00792
