# Supplementary material for: Expansion of human megakaryocyte-biased hematopoietic stem cells by biomimetic Microniche
Source: Nat Commun. 2023 Apr 18;14:2207. doi: 10.1038/s41467-023-37954-3 (PMC10113370; doi:10.1038/s41467-023-37954-3)
Supplement: Supplementary file 9 — Supplementary Data 6 [file 41467_2023_37954_MOESM9_ESM.xlsx]

## Sheet: in vitro culture
Supplementary Dataset 6. Proportion and absolute counts of human hematopoietic cells before and after culture by different microcarriers in vitro (n=3). Values represent mean ± s.d., % denotes percentage in live cells, # denotes absolute counts, FC denotes fold change in absolute counts after culture; compared with fresh, unpaired two-tailed Student's t-test, *p < 0.05, **p < 0.01, ***p < 0.001, …
Subpopulations	Treatment
	Fresh		Control			Cytodex3			Cytopore1			Gelatin			Microcarrier W01			Microniche
	%	# (×103)	%	# (×103)	FC	%	# (×103)	FC	%	# (×103)	FC	%	# (×103)	FC	%	# (×103)	FC	%	# (×103)	FC
live cells		200 ± 0.00		1853 ± 40 ****	9.27		117 ± 9	0.59		266 ± 115	1.33		1527 ± 15 ****	7.63		99 ± 13 ***	0.05		322 ± 57 *	2.75
CD34+	75.53 ± 0.23	149 ± 0.46	59.70 ± 6.74 *	1106 ± 125 ***	7.42	9.85 ± 0.54 ****	11.53 ± 0.63 ***	0.08	14.52 ± 4.58 ****	38.63 ± 12.19 ****	0.26	42.17 ± 1.19 ****	644 ± 18.21 ****	4.32	40.27 ± 3.88 ***	39.91 ± 3.85 ****	0.27	59.73 ± 4.54 **	193 ± 14.63 **	1.29
CD34+CD38-	27.75 ± 0.30	56 ± 0.60	36.17 ± 3.51 *	670 ± 65.03 ****	12.08	6.86 ± 0.43 ****	8.03 ± 0.50 ****	0.14	6.70 ± 1.81 ****	17.81 ± 4.83 ***	0.32	27.08 ± 1.71	413 ± 26.17 ****	7.45	20.33 ± 1.24 ***	20.14 ± 1.23 ****	0.36	19.24 ± 0.20 ****	62.05 ± 0.64 ***	1.12
CD34+CD38-CD45RA-CD90+	1.96 ± 0.05	3.92 ± 0.10	0.79 ± 0.08 ****	14.61 ± 1.51 ***	3.73	0.43 ± 0.06 ****	0.50 ± 0.07 ****	0.13	0.22 ± 0.06 ****	0.59 ± 0.17 ***	0.15	1.15 ± 0.13 ***	17.51 ± 2.00 ****	4.47	0.91 ± 0.23 **	0.90 ± 0.23 ****	0.23	3.46 ± 0.13 ****	11.15 ± 0.43 ****	2.85
CD34+CD38-CD45RA-CD90+CD49flow	0.08 ± 0.00	0.16 ± 0.01	0.14 ± 0.02 **	2.69 ± 0.44 ***	16.79	0.13 ± 0.03	0.15 ± 0.04	0.92	0.03 ± 0.02 *	0.08 ± 0.05	0.48	0.07 ± 0.01	1.11 ± 0.12 ***	6.96	0.04 ± 0.01 *	0.04 ± 0.01 ***	0.27	1.21 ± 0.11 ****	3.91 ± 0.36 ****	24.42
CD34+CD38-CD45RA-CD90+CD49flowCD62L-CD133+	0.07 ± 0.00	0.14 ± 0.01	0.02 ± 0.02 **	0.31 ± 0.29	2.21	0.04 ± 0.01 *	0.05 ± 0.01 ***	0.35	0.01 ± 0.00 ****	0.02 ± 0.01 ****	0.15	0.02 ± 0.00 ***	0.35 ± 0.06 **	2.52	0.01 ± 0.01 ***	0.01 ± 0.01 ****	0.1	0.89 ± 0.10 ***	2.89 ± 0.33 ***	20.61
