# Supplementary material for: Expansion of human megakaryocyte-biased hematopoietic stem cells by biomimetic Microniche
Source: Nat Commun. 2023 Apr 18;14:2207. doi: 10.1038/s41467-023-37954-3 (PMC10113370; doi:10.1038/s41467-023-37954-3)
Supplement: Supplementary file 11 — Source Data [file 41467_2023_37954_MOESM11_ESM.xlsx]

## Sheet: Fig. 1c
UCB CD34+ cells
										Absolute numbers
										Live cells
										Fresh	Control	SR1	UM171	PVA	Microniche
										2	23.4217	31.1206	17.952	8.8995	1.945
										2	22.166	28.44	21.868	7.786	1.915
										2	21.733	22.797	25.931	8.90205	1.85
											21.1	23.247	24.9645	8.987	2.2233
											19.05	26.91	26.4597	7.47547	1.9875
											21.7	30.4213	24.42	10.0904	2.3275
													26.8803	8.06078
													24.297	8.50251
													25.7655	7.86741
													26.0476	8.1312
									MEAN	2	21.5284	27.156	24.4586	8.47023	2.04138	*1E5
									SD	0	1.44141	3.53188	2.6998	0.772256	0.189605
		Relative percentages in DAPI-
		CD34+ cells								CD34+ cells
		Fresh	Control	SR1	UM171	PVA	Microniche			Fresh	Control	SR1	UM171	PVA	Microniche
		77.2	73	76.3	96	68.4	79			154.4	1571.69	2072.31	2348.16	579.348	161.16
		74.7	78.8	67.5	94.6	60.9	78.7			149.4	1696.56	1833.3	2313.92	515.823	160.548
		75.2	64.3	77.2	96.5	64.3	76.3			150.4	1384.38	2096.75	2360.39	544.621	155.652
			78.8	75.7	96.2	61.3					1696.56	2056.01	2353.05	519.211
	MEAN	75.7	73.73	74.18	95.83	63.73	78		MEAN	151.4	1587.3	2014.59	2343.88	539.75	159.12	*1E3
	SD	1.32	6.85	4.49	0.84	3.47	1.48		SD	2.65	147.53	122.02	20.6	29.36	3.02
		CD34+CD38- cells								CD34+CD38- cells
		Fresh	Control	SR1	UM171	PVA	Microniche			Fresh	Control	SR1	UM171	PVA	Microniche
		6.46	28.5	31.4	55.9	25	10.4			12.92	613.605	852.824	1367.31	211.75	21.216
		6.37	31.2	27.9	57.4	21.5	11.3			12.74	671.736	757.764	1404	182.105	23.052
		6.54	24.6	32.1	56.8	23.1	8.08			13.08	529.638	871.836	1389.33	195.657	16.4832
			31.3	30.2	56.1	20					673.889	820.232	1372.21	169.4
	MEAN	6.46	28.9	30.4	56.55	22.4	9.93		MEAN	12.91	622.22	825.66	1383.21	189.73	20.25	*1E3
	SD	0.09	3.15	1.84	0.69	2.15	1.66		SD	0.17	67.74	50.03	16.77	18.18	3.39
		CD34+CD38-CD45RA-CD90+ cells								CD34+CD38-CD45RA-CD90+ cells
		Fresh	Control	SR1	UM171	PVA	Microniche			Fresh	Control	SR1	UM171	PVA	Microniche
		0.8075	1.4478	2.21684	6.8198	1.8925	4.8776			1.615	31.1711	60.2094	166.812	16.0295	9.9503
		0.82173	1.96872	2.8737	7.3472	1.892	5.9099			1.64346	42.3865	78.0497	179.713	16.0252	12.0562
		0.82404	1.17834	2.2149	9.4856	1.8249	3.32088			1.64808	25.3697	60.1567	232.018	15.4569	6.7746
			1.72463	2.02944	8.0223	1.786					37.1313	55.1196	196.225	15.1274
	MEAN	0.82	1.58	2.33	7.92	1.85	4.7		MEAN	1.64	34.01	63.38	193.69	15.66	9.59	*1E3
	SD	0.01	0.34	0.37	1.15	0.05	1.3		SD	0.02	7.36	10.06	28.24	0.45	2.66
		CD34+CD38-CD45RA-CD90+CD49f+ cells								CD34+CD38-CD45RA-CD90+CD49f+ cells
		Fresh	Control	SR1	UM171	PVA	Microniche			Fresh	Control	SR1	UM171	PVA	Microniche
		0.005814	0.0839724	0.108625	0.0859295	0.137585	4.18986			0.011628	1.80793	2.95026	2.10184	1.16534	8.54731
		0.00164346	0.126392	0.245127	0.153556	0.149846	5.29527			0.00328692	2.72122	6.65764	3.75599	1.2692	10.8024
		0.00766357	0.104754	0.0967911	0.129004	0.167161	2.91241			0.0153271	2.25536	2.62885	3.15544	1.41585	5.94132
			0.108479	0.108778	0.132368	0.183958					2.33556	2.95441	3.23772	1.55812
	MEAN	0.01	0.11	0.14	0.13	0.16	4.13		MEAN	0.01	2.28	3.8	3.06	1.35	8.43	*1E3
	SD	0	0.02	0.07	0.03	0.02	1.19		SD	0.01	0.37	1.91	0.69	0.17	2.43

## Sheet: Fig. 1d
UCB MNCs
									Absolute numbers
									Live cells
									Fresh	Control	SR1	UM171	Microniche
									20	0.735	0.759	1.039	1.516
									20	0.755	0.705	0.375	1.199
									20	0.771	0.617	0.981	1.265
									20	1.297	0.71	0.479	1.631
										1.34	0.62	0.617	2.873
										0.686	0.517	0.944	3.15
										0.882	0.401	0.958	1.848
										1.204	0.62	0.839	2.042
										0.882	0.817		1.39
										0.981
								MEAN	20	0.930667	0.654667	0.739167	1.939	*1E4
								SD	0	0.243382	0.126585	0.253752	0.698462
		Relative percentages in DAPI-
		CD34+ cells							CD34+ cells
		Fresh	Control	SR1	UM171	Microniche			Fresh	Control	SR1	UM171	Microniche
		0.66	8.38	11.1	15.5	5.45			1.32	0.77934	0.7215	1.147	1.0573
		0.6	9.2	15.8	22.1	6.11			1.2	0.8556	1.027	1.6354	1.18534
		0.64	6.71	15.5	21.6	6.19			1.28	0.62403	1.0075	1.5984	1.20086
		0.61							1.22
	MEAN	0.6275	8.09667	14.1333	19.7333	5.91667		MEAN	1.255	0.75299	0.918667	1.46027	1.14783	*1E3
	SD	0.0275379	1.26895	2.63122	3.67469	0.40612		SD	0.0550757	0.118012	0.171029	0.271927	0.0787873
		CD34+CD38- cells							CD34+CD38- cells
		Fresh	Control	SR1	UM171	Microniche			Fresh	Control	SR1	UM171	Microniche
		0.26268	5.07828	8.9355	13.5005	5.1775			0.52536	0.47228	0.580807	0.999037	1.00443
		0.2364	6.072	8.6584	14.7186	5.84727			0.4728	0.564696	0.562796	1.08918	1.13437
		0.272	3.79115	10.044	17.6472	5.93621			0.544	0.352577	0.65286	1.30589	1.15162
		0.25559							0.51118
	MEAN	0.256667	4.98048	9.21263	15.2888	5.65366		MEAN	0.513335	0.463184	0.598821	1.13137	1.09681	*1E3
	SD	0.0150905	1.14357	0.733194	2.13134	0.414758		SD	0.030181	0.106352	0.0476576	0.157719	0.080463
		CD34+CD38-CD45RA-CD90+ cells							CD34+CD38-CD45RA-CD90+ cells
		Fresh	Control	SR1	UM171	Microniche			Fresh	Control	SR1	UM171	Microniche
		0.0079592	0.873464	0.378865	2.43009	3.51035			0.0159184	0.0812322	0.0246262	0.179827	0.681007
		0.0093378	0.428076	1.61912	2.67879	3.98784			0.0186756	0.0398111	0.105243	0.19823	0.773641
		0.008704	0.435982	1.29568	2.45296	4.16722			0.017408	0.0405463	0.0842189	0.181519	0.808441
		0.00917568							0.0183514
	MEAN	0.00879417	0.579174	1.09789	2.52061	3.88847		MEAN	0.0175883	0.0538632	0.0713627	0.186525	0.754363	*1E3
	SD	0.000618165	0.254893	0.64335	0.137459	0.339525		SD	0.00123633	0.0237051	0.0418177	0.0101719	0.0658678
		CD34+CD38-CD45RA-CD90+CD49f+ cells							CD34+CD38-CD45RA-CD90+CD49f+ cells
		Fresh	Control	SR1	UM171	Microniche			Fresh	Control	SR1	UM171	Microniche
		0.00211715	0.262039	0	0.289181	0.225715			0.0042343	0.0243697	0	0.0213994	0.0437887
		0.00305346	0.100598	0.527833	0.404497	0.382832			0.00610692	0.0093556	0.0343092	0.0299327	0.0742695
		0.000974848	0.156954	0.343354	0.301714	0.326293			0.0019497	0.0145967	0.022318	0.0223268	0.0633009
		0.000972622							0.00194524
	MEAN	0.00177952	0.173197	0.290396	0.331797	0.311614		MEAN	0.00355904	0.0161073	0.0188757	0.024553	0.060453	*1E3
	SD	0.0010059	0.0819373	0.267872	0.0632707	0.0795806		SD	0.0020118	0.00762016	0.0174117	0.00468203	0.0154386
PB MNCs
									Absolute numbers
									Live cells
									Fresh	Control	SR1	UM171	Microniche
									20	3.611	5.559	4.9	4.697
									20	5.484	4.813	6.084	7.366
									20	3.613	5.668	5.086	4.746
										4.531	7.055	5.087	4.874
										7.939	5.788	4.524	6.9
										4.437	5.975	4.248	5.469
										4.958	7.083	4.958	6.464
										6.29	6.983	4.911	7.504
										4.251	5.17	5.28
										5.375	6.4	6.721
								MEAN	20	4.93583	5.80967	4.98817	5.42075	*1E4
								SD	0	1.3168	0.805257	0.724062	1.19364
		Relative percentages in DAPI-
		CD34+ cells							CD34+ cells
		Fresh	Control	SR1	UM171	Microniche			Fresh	Control	SR1	UM171	Microniche
		0.29	2.7	2.04	2.83	24.9			0.58	1.3338	1.18524	1.41217	13.4958
		0.4	4.91	3.17	3.29	20.1			0.8	2.42554	1.84177	1.64171	10.8942
		0.18	2.78	3.19	3.19	18.6			0.36	1.37332	1.85339	1.59181	10.0812
	MEAN	0.29	3.46333	2.8	3.10333	21.2		MEAN	0.58	1.71089	1.6268	1.54856	11.4904	*1E3
	SD	0.11	1.25349	0.658255	0.241937	3.2909		SD	0.22	0.619223	0.382446	0.120726	1.78367
		CD34+CD38- cells							CD34+CD38- cells
		Fresh	Control	SR1	UM171	Microniche			Fresh	Control	SR1	UM171	Microniche
		0.20648	2.1654	1.54224	2.47908	24.8004			0.41296	1.06971	0.896041	1.23706	13.4418
		0.2772	4.05566	2.70084	2.6649	19.9191			0.5544	2.0035	1.56919	1.32979	10.7962
		0.1224	2.3491	2.81039	2.74021	18.321			0.2448	1.16046	1.63284	1.36736	9.92998
	MEAN	0.202027	2.85672	2.35116	2.62806	21.0135		MEAN	0.404053	1.41122	1.36602	1.3114	11.3893	*1E3
	SD	0.077496	1.04237	0.702681	0.134406	3.37549		SD	0.154992	0.514929	0.408257	0.0670685	1.82952
		CD34+CD38-CD45RA-CD90+ cells							CD34+CD38-CD45RA-CD90+ cells
		Fresh	Control	SR1	UM171	Microniche			Fresh	Control	SR1	UM171	Microniche
		0.0138755	0.176697	0.0997829	0.104865	6.4977			0.0277509	0.0872881	0.0579739	0.0523277	3.52176
		0.0629244	0.367443	0.187978	0.205197	9.08311			0.125849	0.181517	0.109215	0.102393	4.92305
		0.00294984	0.298336	0.22989	0.276761	9.49028			0.00589968	0.147378	0.133566	0.138104	5.14373
	MEAN	0.0265832	0.280825	0.17255	0.195608	8.35703		MEAN	0.0531665	0.138728	0.100252	0.0976083	4.52951	*1E3
	SD	0.031943	0.0965712	0.0664114	0.0863483	1.62304		SD	0.0638859	0.0477062	0.038585	0.0430878	0.879689
		CD34+CD38-CD45RA-CD90+CD49f+ cells							CD34+CD38-CD45RA-CD90+CD49f+ cells
		Fresh	Control	SR1	UM171	Microniche			Fresh	Control	SR1	UM171	Microniche
		0.0111697	0.105135	0.0543817	0.0674282	0.389862			0.0223395	0.0519364	0.0315958	0.0336467	0.211305
		0.0618547	0.155428	0.129329	0.0943908	0.74209			0.123709	0.0767816	0.0751403	0.047101	0.402213
		0.00210619	0.179001	0.127129	0.132845	1.2717			0.00421237	0.0884267	0.073862	0.0662898	0.68926
	MEAN	0.0250435	0.146521	0.103613	0.0982215	0.801217		MEAN	0.0500871	0.0723816	0.0601993	0.0490125	0.434259	*1E3
	SD	0.0321999	0.0377304	0.04265	0.0328764	0.443881		SD	0.0643998	0.0186388	0.0247797	0.0164053	0.240583
BM MNCs
donor 1									Absolute numbers
									Live cells
									Fresh	Control	SR1	UM171	Microniche
									2	2.098	2.435	1.778	1.088
									2	2.117	2.219	2.094	1.435
									2	2.015	2.532	2.164	1.386
										2.11	1.943	2.107	1.203
										1.897	2.426	2.038	1.333
										1.76	2.22	2.17	1.421
										2.274	1.745	2.788	1.378
										2.361	2.261	2.195	1.178
										1.945	1.586	2.696	1.17
										2.116	2.059	2.257	1.415
										1.982
								MEAN	2	1.9995	2.29583	2.0585	1.311	*1E5
								SD	0	0.168703	0.308763	0.300593	0.127712
		Relative percentages in DAPI-
		CD34+ cells							CD34+ cells
		Fresh	Control	SR1	UM171	Microniche			Fresh	Control	SR1	UM171	Microniche
		5.44	2.48	1.25	1.49	8.71			10.88	4.96	2.875	3.0694	11.4101
		4.52	1.76	1.69	1.67	7.3			9.04	3.52	3.887	3.4402	9.563
		3.54	1.94	1.62	1.93	6.38			7.08	3.88	3.726	3.9758	8.3578
	MEAN	4.5	2.06	1.52	1.69667	7.46333		MEAN	9	4.12	3.496	3.49513	9.77697	*1E3
	SD	0.950158	0.3747	0.236432	0.221209	1.17356		SD	1.90032	0.7494	0.543793	0.45569	1.53736
		CD34+CD38- cells							CD34+CD38- cells
		Fresh	Control	SR1	UM171	Microniche			Fresh	Control	SR1	UM171	Microniche
		2.8832	1.82032	0.685	0.85526	7.52544			5.7664	3.64064	1.5755	1.76184	9.85833
		2.76624	1.16864	1.09174	0.90347	6.3583			5.53248	2.33728	2.511	1.86115	8.32937
		2.14524	1.30756	0.92826	1.158	5.18056			4.29048	2.61512	2.135	2.38548	6.78653
	MEAN	2.59823	1.43217	0.901667	0.972243	6.35477		MEAN	5.19645	2.86435	2.07383	2.00282	8.32474	*1E3
	SD	0.396633	0.343246	0.20467	0.162666	1.17244		SD	0.793266	0.686493	0.470741	0.335092	1.5359
		CD34+CD38-CD45RA-CD90+ cells							CD34+CD38-CD45RA-CD90+ cells
		Fresh	Control	SR1	UM171	Microniche			Fresh	Control	SR1	UM171	Microniche
		0.046056	0.0520612	0.0473335	0.0491774	3.21336			0.092112	0.104122	0.108867	0.101306	4.20951
		0.222762	0.0955948	0.0594998	0.106609	2.88667			0.445524	0.19119	0.13685	0.219615	3.78154
		0.080592	0.0741387	0.0478982	0.0733014	1.84428			0.161184	0.148277	0.110166	0.151001	2.41601
	MEAN	0.11647	0.0739315	0.0515772	0.0763628	2.6481		MEAN	0.23294	0.147863	0.118628	0.157307	3.46902	*1E3
	SD	0.0936572	0.0217675	0.00686702	0.0288381	0.71504		SD	0.187314	0.0435351	0.0157942	0.0594066	0.936702
		CD34+CD38-CD45RA-CD90+CD49f+ cells							CD34+CD38-CD45RA-CD90+CD49f+ cells
		Fresh	Control	SR1	UM171	Microniche			Fresh	Control	SR1	UM171	Microniche
		0.0423255	0.0434711	0.0355001	0.0210479	3.18123			0.0846509	0.0869421	0.0816503	0.0433588	4.16741
		0.20004	0.0894767	0.0506344	0.0785712	2.85491			0.400081	0.178953	0.116459	0.161857	3.73994
		0.080592	0.0708766	0.0373606	0.0440541	1.8369			0.161184	0.141753	0.0859294	0.0907515	2.40634
	MEAN	0.107653	0.0679414	0.041165	0.0478911	2.62435		MEAN	0.215305	0.135883	0.0946796	0.0986556	3.4379	*1E3
	SD	0.082266	0.0231428	0.00825327	0.0289529	0.701195		SD	0.164532	0.0462857	0.0189825	0.059643	0.918565
donor 2									Absolute numbers
									Live cells
									Fresh	Control	SR1	UM171	Microniche
									2	1.397	1.274	1.829	0.99
									2	1.707	1.339	1.831	1.076
									2	1.793	1.477	1.772	0.821
										1.955	1.333	1.789	1.088
										1.415	1.691	1.869	1.295
										1.752	1.608	1.688	2.416
										1.278	1.768	1.799	1.049
										1.246	1.272	1.416	1.172
										1.742	1.774	1.709	0.888
										1.624	1.397	1.804	1.252
								MEAN	2	1.66983	1.45367	1.79633	1.281	*1E5
								SD	0	0.240872	0.200722	0.129684	0.450525
		Relative percentages in DAPI-
		CD34+ cells							CD34+ cells
		Fresh	Control	SR1	UM171	Microniche			Fresh	Control	SR1	UM171	Microniche
		1.97	1.43	5.72	7.41	6.62			3.94	2.3881	8.294	13.338	8.4736
		1.51	4.13	4.5	6.91	7.9			3.02	6.8971	6.525	12.438	10.112
		1.85	4.34	5.27	6.86	7.55			3.7	7.2478	7.6415	12.348	9.664
	MEAN	1.77667	3.3	5.16333	7.06	7.35667		MEAN	3.55333	5.511	7.48683	12.708	9.41653	*1E3
	SD	0.238607	1.62287	0.616955	0.304138	0.661539		SD	0.477214	2.71019	0.894585	0.547449	0.846769
		CD34+CD38- cells							CD34+CD38- cells
		Fresh	Control	SR1	UM171	Microniche			Fresh	Control	SR1	UM171	Microniche
		0.73875	0.64922	2.41384	2.75652	5.1305			1.4775	1.0842	3.50007	4.96174	6.56704
		0.30955	1.78416	1.629	2.6258	6.083			0.6191	2.97955	2.36205	4.72644	7.78624
		0.4292	2.28718	2.33461	2.45588	5.77575			0.8584	3.81959	3.38518	4.42058	7.39296
	MEAN	0.4925	1.57352	2.12582	2.61273	5.66308		MEAN	0.985	2.62778	3.08243	4.70292	7.24875	*1E3
	SD	0.221491	0.83905	0.432076	0.150745	0.486142		SD	0.442982	1.40121	0.62651	0.271342	0.622262
		CD34+CD38-CD45RA-CD90+ cells							CD34+CD38-CD45RA-CD90+ cells
		Fresh	Control	SR1	UM171	Microniche			Fresh	Control	SR1	UM171	Microniche
		0.13351	0.0335647	0.109106	0.344565	2.84743			0.26702	0.056053	0.158203	0.620217	3.64471
		0.091242	0.0840339	0.169416	0.283586	3.01717			0.182484	0.140337	0.245653	0.510456	3.86198
		0.156643	0.101093	0.106692	0.226678	3.0496			0.313286	0.168826	0.154703	0.40802	3.90348
	MEAN	0.127132	0.0728973	0.128404	0.284943	2.9714		MEAN	0.254263	0.121739	0.186186	0.512897	3.80339	*1E3
	SD	0.0331638	0.0351148	0.0355376	0.0589553	0.108578		SD	0.0663275	0.0586417	0.0515295	0.10612	0.13898
		CD34+CD38-CD45RA-CD90+CD49f+ cells							CD34+CD38-CD45RA-CD90+CD49f+ cells
		Fresh	Control	SR1	UM171	Microniche			Fresh	Control	SR1	UM171	Microniche
		0.121895	0.01789	0.0288039	0.157811	2.79048			0.243789	0.0298763	0.0417656	0.284059	3.57181
		0.0774645	0.0515968	0.11012	0.0850759	2.95381			0.154929	0.0861667	0.159675	0.153137	3.78087
		0.140352	0.0746069	0.037022	0.0729902	2.96726			0.280704	0.124594	0.0536819	0.131382	3.79809
	MEAN	0.113237	0.0480312	0.0586488	0.105292	2.90385		MEAN	0.226474	0.0802122	0.0850407	0.189526	3.71693	*1E3
	SD	0.0323254	0.0285261	0.0447647	0.045882	0.0984103		SD	0.0646507	0.0476386	0.0649089	0.0825876	0.125965
donor 3							Absolute numbers
							Live cells
							Fresh	Control	Microniche
							2	1.202	0.852
							2	1.095	1.056
							2	1.619	0.737
								1.578	1.023
								1.262	1.161
								1.343	1.044
								1.341	0.968
								1.602	0.879
						MEAN	2	1.34983	0.978833	*1E5
						SD	0	0.198326	0.135467
		Relative percentages in DAPI-
		CD34+ cells					CD34+ cells
		Fresh	Control	Microniche			Fresh	Control	Microniche
		1.53	2.68	5.98			3.06	3.618	5.8604
		1.8	3.13	5.88			3.6	4.2255	5.7624
		1.73	2.7	5.49			3.46	3.645	5.3802
	MEAN	1.68667	2.83667	5.78333		MEAN	3.37333	3.8295	5.66767	*1E3
	SD	0.140119	0.254231	0.258908		SD	0.280238	0.343212	0.25373
		CD34+CD38- cells					CD34+CD38- cells
		Fresh	Control	Microniche			Fresh	Control	Microniche
		0.18972	1.7152	5.17868			0.37944	2.31552	5.07511
		0.2286	2.04389	5.03328			0.4572	2.75925	4.93261
		0.23355	1.7685	4.69395			0.4671	2.38748	4.60007
	MEAN	0.21729	1.84253	4.96864		MEAN	0.43458	2.48742	4.86926	*1E3
	SD	0.0240043	0.176408	0.248747		SD	0.0480085	0.23815	0.243772
		CD34+CD38-CD45RA-CD90+ cells					CD34+CD38-CD45RA-CD90+ cells
		Fresh	Control	Microniche			Fresh	Control	Microniche
		0.146754	0.138074	2.49612			0.293508	0.186399	2.4462
		0.171296	0.233003	2.27001			0.342592	0.314555	2.22461
		0.178983	0.160403	1.76962			0.357966	0.216544	1.73423
	MEAN	0.165678	0.17716	2.17858		MEAN	0.331355	0.239166	2.13501	*1E3
	SD	0.016833	0.0496338	0.371781		SD	0.0336661	0.0670057	0.364345
		CD34+CD38-CD45RA-CD90+CD49f+ cells					CD34+CD38-CD45RA-CD90+CD49f+ cells
		Fresh	Control	Microniche			Fresh	Control	Microniche
		0.099646	0.065723	2.46118			0.199292	0.0887261	2.41195
		0.119736	0.158675	2.23142			0.239472	0.214212	2.18679
		0.151241	0.0938357	1.73423			0.302481	0.126678	1.69954
	MEAN	0.123541	0.106078	2.14227		MEAN	0.247082	0.143205	2.09943	*1E3
	SD	0.0260069	0.0476701	0.371584		SD	0.0520139	0.0643546	0.364152

## Sheet: Fig. 1f
	hCD45+
		Fresh			Control			Microniche
		mean	upper limit	lower limit	mean	upper limit	lower limit	mean	upper limit	lower limit
	Confidence intervals for 1/(stem cell frequency)	11994	5139	27994	16624	4832	57189	2394	1148	4992
	stem cell frequency	8.3375e-05	0.00019459	3.57219e-05	6.0154e-05	0.000206954	1.74859e-05	0.000417711	0.00087108	0.000200321

## Sheet: Fig. 1g
	Percentage in live cells (%)
		Control					Microniche
	CD34+CD38-	0.16	1.02	0.23	0.11	0.14	0.82	1.5	3.36	0.39	0.74
	CD34+CD38-CD49f+	0.11792	0.39882	0.10649			0.66092	1.4745	3.26256
	Absolute nuber (x103)
		Control					Microniche
	TCC	171.5	70	90	110	150	156	92	101	130	140
	CD34+CD38-	0.2744	0.714	0.207	0.121	0.21	1.2792	1.38	3.3936	0.507	1.036
	CD34+CD38-CD49f+	0.202233	0.279174	0.095841			1.03104	1.35654	3.29519

## Sheet: Fig. 2b
	percentage in live cells (%)
	% CD34+CD38-CD45RA-CD90+
	Weeks	Control						UM171							Microniche
	0	0.46968	0.45649	0.39767	0.72885			0.46968	0.45649	0.39767	0.72885				0.46968	0.45649	0.39767	0.72885
	2	0.14529	0.153126	0.12716	0.138736	0.118094		1.77888	1.8705	1.76358	1.89161	1.60268			0.072624	0.07387	0.07462	0.06352	0.057974
	4	0.12994	0.123	0.09457	0.10098	0.08281	0.09751	0.5644	0.54575	0.56446	0.5134	0.45904	0.51305	0.5616	2.5632	1.50894	1.69048	1.8315	2.04972
	6	0.68742	0.72574	0.75195	0.71955	0.83324		0.70761	0.69158	0.7701	0.70448	0.70366			2.37546	1.94728	3.48004
	% CD34+CD38-CD45RA-CD90+CD49f+
	Weeks	Control						UM171							Microniche
	0	0.0265839	0.0168901	0.039767	0.0204807			0.0265839	0.0168901	0.039767	0.0204807				0.0265839	0.0168901	0.039767	0.0204807
	2	0.00422794	0.0069213	0.00345875	0.0104052	0.00283426		0.00978384	0.0136547	0.00476167	0.0124846	0.00625045			0.0116925	0.0192801	0.0110438	0.00272501	0.00782649
	4	0.0791335	0.073677	0.0493655	0.0588713	0.049686	0.0650392	0.0728076	0.0402764	0.0654774	0.0867646	0.0582981	0.0749053	0.0657072	1.22222	1.35714	1.48195
	6	0.0142983	0.0194498	0.0266942	0.0100737	0.0268303		0.0168411	0.0111344	0.015325	0.0219093	0.0137917			0.510724	0.354405	0.807369
	% CD34+CD38+CD45RA-CD71+CD110+
	Weeks	Control						UM171							Microniche
	0	0.582448	0.45955	0.292952	0.329011			0.582448	0.45955	0.292952	0.329011				0.582448	0.45955	0.292952	0.329011
	2	0.107148	0.126927	0.125696	0.115262	0.0964424		0.320651	0.699677	0.362774	0.761095	0.469022			0.24533	0.273106	0.25672	0.204947	0.185954
	4	0.009976	0.0104276	0.0126806	0.0168997	0.0182279	0.0210503	0.0049813	0.0168092	0.0087097	0.0066226	0	0.0098879	0.0036878	1.93205	1.34654	1.50718	1.70161	1.71483
	6	0.10677	0.108554	0.0898748	0.116633	0.0858975		0.0348787	0.0374381	0.0324996	0.0257894	0.0366299			4.51767	3.62333	3.72597
	% CD34+CD38+CD41a+
	Weeks	Control						UM171							Microniche
	0	0.10759	0.1537	0.16907				0.10759	0.1537	0.16907					0.10759	0.1537	0.16907
	2	0.56839	0.73089	0.7167	0.79475			1.94605	2.06768	2.063	2.40917				0.73105	0.63976	0.69203	0.70086	0.97915
	4	0.67321	0.58762	0.60902	0.57939	0.60902		0.08219	0.08523	0.09132	0.08219	0.10654			1.86438	1.30703	1.2089	1.2717	1.26778
	6	0.55883	0.38628	0.37255	0.48236	0.45196		0.2809	0.3043	0.2253	0.25456	0.3599			8.17713	8.4424	8.32706
	absolute counts (x104)				absolute counts (x103)
4week	# CD34+CD38-CD45RA-CD90+				# CD34+CD38-CD45RA-CD90+CD49f+
	Control	UM171	Microniche		Control	UM171	Microniche
	17.902	3.97889	46.1028		109.023	5.13276	327.33
	16.9458	3.84741	27.1404		101.506	2.83939	189.712
	13.029	3.97931	30.4057		68.0115	4.616	219.833
	13.9121	3.61935	32.9421		81.1077	6.1167	244.101
	11.4088	3.23612	36.8671		68.453	4.10988	266.549
	13.4341	3.61688			89.6052	5.28065
		3.95915				4.6322
6week	absolute counts (x104)				absolute counts (x104)
	# CD34+CD38+CD45RA-CD71+CD110+				# CD34+CD38+CD41a+
	Control	UM171	Microniche		Control	UM171	Microniche
	31.702	0.300186	114.794		165.927	2.41755	207.781
	32.2319	0.322213	92.0689		114.693	2.61901	214.521
	26.6856	0.27971	94.6768		110.618	1.93908	211.591
	34.6307	0.221959			143.221	2.19091
	25.5047	0.315258			134.197	3.09749

## Sheet: Fig. 2h
	hCD41a+
		Fresh			Microniche
		mean	upper limit	lower limit	mean	upper limit	lower limit
	Confidence intervals for 1/(stem cell frequency)	85837	35662	206603	25537	10490	62169
	stem cell frequency	1.165e-05	2.80411e-05	4.8402e-06	3.91589e-05	9.53289e-05	1.60852e-05

## Sheet: Fig. 3c
							Microniche / Fresh
							# Log10 of fold change
							CD34+	CD34+38-	CD34+38-45RA-90+	CD34+38-45RA-90+49f+
							6.43757	6.60825	23.0696	201.421
							6.4565	6.52667	21.519	179.812
							6.07782	6.3635	19.5926	171.11
							5.98315	6.39069	18.9016	164.826

## Sheet: Fig. 3d-e
	hCD45+
		Fresh			Microniche
		mean	upper limit	lower limit	mean	upper limit	lower limit
	Confidence intervals for 1/(stem cell frequency)	1869794	892077	3919088	253087	131017	488892
	stem cell frequency	5.34818e-07	1.12098e-06	2.55161e-07	3.95121e-06	7.6326e-06	2.04544e-06
	hCD41a+
		Fresh			Microniche
		mean	upper limit	lower limit	mean	upper limit	lower limit
	Confidence intervals for 1/(stem cell frequency)	8246664	3882651	17515730	1453922	694051	3045723
	stem cell frequency	1.21261e-07	2.57556e-07	5.70915e-08	6.87795e-07	1.44082e-06	3.28329e-07

## Sheet: Fig. 4f,h
	% hCD41a+ in mCD45-hCD45-mCD41-mCD42d-mCD61-
	Group	CD62L-CD133+				nonCD62L-CD133+
	Dose of cells	1000	500	100	50	1000	500	100	50
		0.2	0.023	0.055	0.00595	0.00345	0.022	0.034	0.00953
		0.019	0.081	0.017	0.00594	0.0029	0.00824	0.012	0.00755
		0.018	0.024	0.012	0.00514	0.00241	0.00631	0.00831	0.00627
		0.013	0.016	0.00762	0.00511		0.0046	0.00552	0.00615
		0.012	0.012	0.00669	0.00492		0.00451	0.00544	0.00571
		0.00799	0.011	0.00638	0.00448		0.00426	0.00479	0.00505
		0.0076	0.01	0.00632	0.00428		0.00413	0.00436	0.00459
		0.00663	0.01	0.00602	0.00417		0.00401	0.00431	0.00409
		0.00529	0.00729	0.00548	0.00362		0.00396	0.0041	0.00406
		0.00498	0.00644	0.00498	0.00349		0.00362	0.00406	0.00404
		0.00469	0.00485	0.00447			0.00341	0.00398	0.00391
		0.00403	0.0033	0.00392			0.00312	0.00385	0.00362
		0.00373	0.00308	0.00316				0.0038	0.00361
		0.00357	0.00212	0.00293				0.00366	0.00346
		0.00153		0.00252				0.0034	0.00301
								0.0033	0.00287
								0.00307	0.0016
								0.00237
	% mCD45-hCD45+
	Group	CD62L-CD133+				nonCD62L-CD133+
	Dose of cells	1000	500	100	50	1000	500	100	50
		0.011	0.011	0.012	0.01	0.016	0.015	0.021	0.014
		0.00838	0.00934	0.012	0.00846	0.013	0.013	0.014	0.013
		0.00763	0.00848	0.00986	0.00797	0.00873	0.012	0.013	0.013
		0.00695	0.00833	0.00815	0.00707		0.012	0.012	0.012
		0.00677	0.00747	0.00803	0.00697		0.01	0.012	0.012
		0.00571	0.00712	0.00801	0.00664		0.00873	0.01	0.011
		0.00566	0.00635	0.00754	0.00626		0.00826	0.01	0.0098
		0.00558	0.00633	0.0074	0.00588		0.00792	0.01	0.00919
		0.00502	0.00618	0.00664	0.00528		0.00713	0.00994	0.0089
		0.00491	0.00608	0.00656	0.00526		0.00609	0.00937	0.00879
		0.00477	0.00565	0.00616			0.00601	0.00917	0.00866
		0.00462	0.0047	0.00581			0.00333	0.00867	0.00859
		0.00456	0.00371	0.00554				0.00825	0.00851
		0.00394	0.00309	0.00545				0.00784	0.0073
		0.00378		0.00495				0.00739	0.00699
								0.00727	0.00649
								0.00682	0.00601
								0.0066

## Sheet: Fig. 4g,i
	hCD41a+
		CD62L-CD133+			nonCD62L-CD133+
		Mean	Upper Limit	Lower Limit	Mean	Upper Limit	Lower Limit
	stem cell frequency	0.000848	0.00141844	0.000506842	0.000266	0.00084246	8.3724e-05
	hCD45+
		CD62L-CD133+			nonCD62L-CD133+
		Mean	Upper Limit	Lower Limit	Mean	Upper Limit	Lower Limit
	stem cell frequency	0.000216	0.000530786	8.82301e-05	0.002564	0.00421941	0.00155521

[truncated: 17 more sheets: Fig. 5i, Fig. 6c, Fig. 6e, Fig. 6i, Suppl. Fig. 2e, Suppl. Fig. 2f, Suppl. Fig. 3a, Suppl. Fig. 3b, Suppl. Fig. 3c, Suppl. Fig. 3e-f, Suppl. Fig. 4d-f, Suppl. Fig. 5d, Suppl. Fig. 5g, Suppl. Fig. 5i-j, Suppl. Fig. 5k, Suppl. Fig. 7a, Suppl. Fig. 8b]
